# Supplementary material for: Identification of potential regulatory long non-coding RNA-associated competing endogenous RNA axes in periplaque regions in multiple sclerosis
Source: Front Genet. 2022 Oct 17;13:1011350. doi: 10.3389/fgene.2022.1011350 (PMC9619104; doi:10.3389/fgene.2022.1011350)
Supplement: Supplementary file 1 [file Table2.XLSX]

## Sheet: DEGs
Table S2 Differentially expressed mRNAs with |log2 fold change | ≥ 0.585 and P value < 0.01
SYMBOL	logFC	AveExpr	t	pvalue	qvalue	B
ASB16-AS1	0.710919	9.55052	4.07331	6.54e-05	0.00174678	1.4894
CEROX1	-0.707742	6.89745	4.59206	7.51e-06	0.000506022	3.47299
TUG1	0.639351	7.83798	4.87502	2.13e-06	0.000281123	4.63625
LINC01094	1.32806	7.44042	-4.35786	2.04e-05	0.000890682	2.55306
LINC01315	-0.633388	6.2369	-4.4509	1.38e-05	0.000733037	2.91378
ARHGEF26-AS1	1.13814	8.28107	-5.12893	6.55e-07	0.00015175	5.72657
LINC01114	0.739539	5.7863	3.68034	0.000295292	0.00463156	0.121621
