# Supplementary material for: Identification of potential regulatory long non-coding RNA-associated competing endogenous RNA axes in periplaque regions in multiple sclerosis
Source: Front Genet. 2022 Oct 17;13:1011350. doi: 10.3389/fgene.2022.1011350 (PMC9619104; doi:10.3389/fgene.2022.1011350)
Supplement: Supplementary file 2 [file Table3.XLSX]

## Sheet: DEGs
Table S1 Differentially expressed mRNAs with |log2 fold change | ≥ 1 and P value < 0.01
SYMBOL	logFC	AveExpr	t	pvalue	qvalue	B
ITGB1//ITGB1P1	1.44962	6.30259	-3.82264	0.000173436	0.00327291	0.603072
ZNF391	1.66617	7.54987	4.01451	8.26e-05	0.00204397	1.27716
SLC25A43	1.35628	8.44718	-6.6662	2.22e-10	9.34e-07	13.1742
ANXA1	1.87263	7.48923	4.63535	6.22e-06	0.000463045	3.64734
YWHAH	1.20076	6.82726	-4.05213	7.12e-05	0.00184457	1.41263
RCN1	1.17891	7.8942	-6.59719	3.28e-10	1.11e-06	12.8116
HNRNPH2//RPL36A-HNRNPH2	1.14846	8.7414	-4.1669	4.49e-05	0.00137911	1.83257
EMP1	1.21503	7.53934	-4.90382	1.87e-06	0.000266461	4.75772
ETS2	1.03338	6.11118	-6.19824	2.93e-09	6.61e-06	10.7643
DPYSL3	1.01833	7.08981	-4.0509	7.15e-05	0.00184885	1.4082
NPEPPS	1.26773	5.84744	-4.75973	3.58e-06	0.000356868	4.15557
RCN2	1.02306	9.80226	4.17528	4.34e-05	0.00136114	1.86361
NCBP2	1.23449	5.8096	-5.68987	4.18e-08	3.15e-05	8.28325
TMX4	1.0508	6.34166	-4.47562	1.24e-05	0.00069217	3.01069
GJA1	1.45472	5.69087	-6.34609	1.31e-09	3.34e-06	11.5131
ELAVL1	1.10411	10.8971	-3.72066	0.000254364	0.00425188	0.256413
ABCE1	1.16828	6.21349	-4.16006	4.62e-05	0.00138745	1.80727
CCT2	1.05502	7.25629	3.85245	0.000154836	0.00303857	0.705936
TJP2	1.00511	6.79442	-4.75883	3.6e-06	0.000356868	4.15184
AASDHPPT	1.16416	7.52167	3.86939	0.000145129	0.00292024	0.764677
SLC16A1	1.18066	8.71918	3.4673	0.000636189	0.00767615	-0.569186
SIPA1L1	1.03241	8.4028	-3.9414	0.000109935	0.00245193	1.01695
STAG1	1.21561	9.23217	3.86062	0.000150079	0.00297858	0.734247
UNG	1.26485	8.28281	-3.46856	0.000633359	0.00765108	-0.565188
UNC119B	1.44261	7.19401	-4.16038	4.61e-05	0.00138745	1.80845
PLSCR1	1.59313	6.58681	-5.07234	8.55e-07	0.000173936	5.47986
PPP3CA	1.70234	6.2487	-3.64234	0.000339495	0.00501915	-0.00426165
TOB1	1.88442	7.98765	-5.31247	2.72e-07	9.4e-05	6.54122
ROCK2	1.03812	8.38138	-4.45099	1.38e-05	0.000733037	2.91414
NBN	1.18682	6.42098	-4.42616	1.53e-05	0.000769838	2.81726
ZHX2	1.1814	7.379	-6.40373	9.58e-10	2.78e-06	11.8083
MID1	1.34092	7.48142	-4.94139	1.57e-06	0.000249039	4.91706
CD163	1.19038	9.14558	-4.81091	2.85e-06	0.000331111	4.36783
VCAM1	1.29169	5.78138	-4.23614	3.39e-05	0.0011831	2.09069
NEBL	1.04865	5.57027	-4.38285	1.84e-05	0.000837813	2.64932
MAOB	1.36396	11.4497	-4.32312	2.36e-05	0.000973577	2.41997
PRKX//PRKY	1.3339	5.77334	-4.37773	1.88e-05	0.00084472	2.62956
PRKX	1.62875	5.72356	-5.23467	3.96e-07	0.000111539	6.19323
FRY	1.1825	6.73284	5.45956	1.33e-07	5.86e-05	7.20964
AKR1C1	1.21498	6.59297	5.00114	1.19e-06	0.00021081	5.17244
EDNRB	1.45316	8.83664	-3.97756	9.55e-05	0.00223264	1.14514
EDNRA	1.89727	9.1789	-4.12217	5.38e-05	0.00153579	1.66772
RAPGEF5	-1.00694	9.02641	-4.39956	1.72e-05	0.000809797	2.71397
FAS	2.58009	5.97189	-4.71613	4.35e-06	0.000396481	3.9762
SAP30	1.14164	6.16297	-4.29685	2.64e-05	0.00102844	2.31994
SLC14A1	1.0967	5.95283	-4.48881	1.17e-05	0.000665109	3.06256
ECM2	1.48866	8.16566	-4.21873	3.64e-05	0.0012334	2.02546
RGS7	1.32992	6.78009	-4.76532	3.49e-06	0.000356868	4.17865
IL18R1	-1.32556	7.42079	-5.53475	9.13e-08	5.08e-05	7.55654
XK	1.13878	7.79187	-4.09643	5.97e-05	0.00164194	1.57354
CTNND1//TMX2-CTNND1	1.78842	6.15472	-5.85836	1.76e-08	2.11e-05	9.08895
EZR	1.03319	7.69676	5.03592	1.01e-06	0.000190949	5.32218
ACTN1	1.15837	7.9392	-4.88194	2.06e-06	0.000277873	4.66537
C1S	1.45633	7.21732	3.66005	0.000318171	0.00482306	0.0542623
TSPAN6	1.77112	10.1633	3.78896	0.000196993	0.00357486	0.48768
FOS	1.08806	6.30294	-5.12611	6.64e-07	0.00015175	5.71424
CCDC28A	1.09635	9.74864	3.50454	0.000557733	0.00701234	-0.45106
NR2F1	1.12754	8.49561	-4.87942	2.09e-06	0.000277873	4.65477
PNMA2	1.3459	6.63563	3.39105	0.000830118	0.00911016	-0.807532
AKR1C2	1.13988	6.16375	-4.79597	3.04e-06	0.000336095	4.30568
ZNF410	1.15923	8.31212	3.93918	0.000110883	0.00245986	1.00914
BCKDHB	1.32709	6.71558	-5.24381	3.79e-07	0.000111539	6.23394
PRKD3	2.42209	9.11913	3.56565	0.000448341	0.00610226	-0.254794
LRIG1	1.43272	8.81183	-5.05994	9.06e-07	0.000180721	5.42608
FYB1	1.56475	7.53989	-4.58101	7.88e-06	0.000527471	3.42871
PBX1	1.11002	6.84975	-4.64324	6e-06	0.000457479	3.67927
USP33	1.18684	8.77773	3.44386	0.000690751	0.00811475	-0.642963
PTPRC	1.15964	9.91208	-4.17255	4.39e-05	0.00136784	1.85351
TIPARP	1.31	7.74758	-4.3461	2.15e-05	0.000912186	2.50793
KDM3A	1.23362	6.29744	-5.0252	1.07e-06	0.00019708	5.27594
CLASP1	1.15538	6.10435	-3.97124	9.79e-05	0.00226506	1.12265
ACKR3	1.46802	9.10184	3.42197	0.000745631	0.00850531	-0.711456
AHNAK2	1.22733	6.32127	-3.70762	0.000266974	0.00439339	0.212686
TNIK	1.02158	5.78101	-5.14204	6.16e-07	0.000150668	5.78403
SP3	1.5362	7.31708	-3.50487	0.000557085	0.00701084	-0.450016
ADCY2	1.11445	9.86042	-4.42568	1.54e-05	0.000769838	2.81538
PLCL2	1.41715	7.45214	-4.27884	2.84e-05	0.00106833	2.25165
STON1	1.04004	6.39241	-5.5017	1.08e-07	5.53e-05	7.40364
PRKCI	1.03708	6.36379	-4.0622	6.84e-05	0.00179477	1.44908
RAB3GAP1	1.19835	5.86473	-3.64369	0.00033782	0.00500165	0.000200225
TTC28	1.51079	7.36641	-4.40495	1.68e-05	0.000799008	2.73483
HLA-DRB1//HLA-DRB3//HLA-DRB4	1.00669	7.71009	-3.37436	0.00087938	0.0094502	-0.859089
CXCR4	1.39396	10.1505	3.54364	0.000485175	0.00645092	-0.325814
SLC7A11	1.79428	6.65933	-4.20683	3.82e-05	0.0012778	1.98101
CCDC47	1.04942	7.68348	-3.64237	0.000339463	0.00501915	-0.00417545
DERA	1.5774	7.94889	-5.02256	1.08e-06	0.000197725	5.26454
CAPRIN2	1.12684	7.30079	-4.77164	3.4e-06	0.000352432	4.2048
ARHGEF3	1.03902	6.41565	-3.89089	0.000133633	0.00277997	0.839591
CHORDC1	1.12923	10.5511	3.95425	0.000104573	0.00236501	1.06241
RAB29	1.66367	8.27446	-4.98663	1.27e-06	0.000221628	5.1102
GRAMD2B	1.86896	6.81549	4.26421	3.02e-05	0.00110423	2.19636
MOSPD1	1.37434	7.83247	4.10822	5.69e-05	0.00159249	1.61664
PLSCR4	1.3123	6.32245	-4.41959	1.58e-05	0.000774842	2.79171
MYO5C	1.62105	8.86069	-4.4043	1.68e-05	0.000799319	2.73233
CUTC	1.41886	6.82309	-3.99332	8.98e-05	0.00215208	1.20134
TRMT13	1.17532	6.49528	-3.53281	0.000504335	0.00660212	-0.360636
RASL12	1.02599	8.55809	-6.12853	4.25e-09	7.86e-06	10.4154
CAAP1	1.18088	7.78529	4.16891	4.46e-05	0.00137553	1.84003
COA7	1.00815	8.46176	-3.67106	0.000305561	0.00471268	0.0907601
NEK11	1.08948	9.29867	-4.4421	1.43e-05	0.000751178	2.87942
CADPS2	1.25226	6.25785	-4.18961	4.1e-05	0.00132196	1.91686
CRNKL1	1.55929	7.16919	-4.44624	1.41e-05	0.00074265	2.89558
PLEKHA5	1.5135	6.22564	-4.09006	6.12e-05	0.00167566	1.55034
ETNPPL	1.49089	6.56503	4.52173	1.02e-05	0.000616169	3.19262
LBH	1.52595	6.1263	-4.30897	2.51e-05	0.00100163	2.36603
MORF4//MORF4L1	1.03242	6.04002	-5.56102	8.01e-08	4.79e-05	7.67861
HSPB8	1.1227	8.16966	-3.9356	0.000112434	0.00248344	0.996511
NTRK2	1.00344	8.03751	-5.59734	6.67e-08	4.24e-05	7.84799
IL27RA	1.85173	10.7797	-3.88193	0.000138313	0.00283883	0.808341
CORO1C	1.00574	10.4611	3.61314	0.000377617	0.00541796	-0.100203
ASRGL1	1.46929	8.11487	-3.73712	0.000239245	0.00405918	0.311819
GASK1B	1.07449	6.68705	-3.43773	0.000705717	0.00819897	-0.662172
RFX4	1.28454	6.66595	-3.83791	0.000163659	0.00314681	0.655672
CDCA7	1.05611	6.0087	-3.82591	0.000171297	0.00324595	0.614318
ASB3//GPR75-ASB3	1.322	6.45836	-4.36971	1.95e-05	0.00086224	2.59867
DCAF5	1.46534	6.30742	-5.12913	6.54e-07	0.00015175	5.72745
MGST1	1.23223	10.0873	4.43975	1.45e-05	0.00075483	2.87024
TEAD1	1.63831	8.48474	4.12659	5.29e-05	0.00151681	1.68396
CCDC14	1.40821	7.08459	-3.77342	0.000208853	0.0037106	0.434745
TMEM50B	1.17638	6.95443	-4.24915	3.21e-05	0.00114416	2.13959
C16orf72	1.36227	7.73473	-4.08921	6.14e-05	0.00167912	1.54722
SMAD5	1.09292	6.68239	-3.66388	0.000313736	0.00477719	0.0669308
SKIL	1.03037	8.15731	-4.19254	4.05e-05	0.00131722	1.92776
SLC39A10	1.50043	10.5401	3.62814	0.000357556	0.00523642	-0.0509994
VSIR	1.24044	6.91232	4.53103	9.79e-06	0.000597977	3.22948
HNRNPUL2	1.26353	6.60654	-4.37095	1.94e-05	0.000859637	2.60344
EPC1	1.55254	6.34165	-4.81256	2.82e-06	0.000331111	4.37469
FRMD6	1.89144	7.64488	-3.83325	0.000166588	0.00318114	0.639591
SLC7A2	1.52429	7.93515	-5.40976	1.69e-07	7.18e-05	6.9818
ANTXR2	1.54346	6.99352	-4.30641	2.53e-05	0.00100163	2.35629
KIAA1671	1.55606	6.98776	-4.80042	2.98e-06	0.000331676	4.32417
SMIM19	1.18685	6.83269	-4.15328	4.75e-05	0.0014077	1.78223
PAN3	1.0604	6.2881	-4.40002	1.71e-05	0.000809797	2.71575
MAP3K20	1.46361	9.48185	-4.16707	4.49e-05	0.00137911	1.8332
TMEM125	-1.10274	6.8988	4.67675	5.18e-06	0.000427087	3.81529
LRATD2	1.42118	6.13297	6.98644	3.57e-11	2.42e-07	14.8876
PROSER1	1.70892	9.80205	-4.2112	3.75e-05	0.00126076	1.99731
RIMKLB	1.4447	6.23994	-4.83641	2.54e-06	0.000310788	4.47426
BOC	1.22978	6.17554	4.4495	1.39e-05	0.0007355	2.9083
COL8A1	1.26743	8.60419	-3.98193	9.39e-05	0.00221669	1.16072
TMTC1	1.28101	8.26693	-5.02933	1.05e-06	0.000195096	5.29376
PCGF5	1.64548	7.72993	-4.56777	8.35e-06	0.000545173	3.37578
CLIP4	1.06327	7.5769	-3.56501	0.000449369	0.00611064	-0.256854
SEMA6D	1.03257	6.08163	-7.25174	7.55e-12	1.07e-07	16.3439
HEATR5A	1.3725	5.7937	-3.80957	0.000182246	0.00340756	0.558167
KITLG	1.37274	7.03757	-6.02243	7.47e-09	1.22e-05	9.8895
DAAM1	2.08957	7.24642	-4.84006	2.49e-06	0.000307552	4.48951
RORA	1.36572	8.32933	-4.69431	4.79e-06	0.000411481	3.8869
SNTB2	1.2032	9.70146	-4.80668	2.9e-06	0.000331111	4.35021
FIBIN	1.24549	7.93469	-4.15013	4.81e-05	0.00141693	1.7706
CNTN1	1.02477	7.16481	-3.38805	0.000838776	0.00915901	-0.816814
CCDC9B	1.21184	7.36403	6.17175	3.37e-09	6.86e-06	10.6314
IL17D	1.41047	8.31243	-3.68269	0.000292751	0.00461596	0.129426
SLC16A9	1.16292	10.8676	-3.92293	0.000118094	0.00256267	0.951879
GPR27	-1.08857	9.70677	-4.10496	5.77e-05	0.00160684	1.6047
IGDCC4	1.7452	7.40946	-4.56698	8.38e-06	0.000545173	3.37261
IL17RD	1.63594	6.78804	-4.71236	4.42e-06	0.000396481	3.96073
C1orf52	1.14384	7.31485	-4.23366	3.42e-05	0.00118758	2.0814
OLIG1	-1.04601	6.98412	-3.74002	0.000236672	0.00403234	0.3216
SLC44A3	1.64257	6.57378	-4.59872	7.3e-06	0.000496467	3.49973
BTBD11	1.2078	6.30645	3.64625	0.000334676	0.00497684	0.00863333
GLIS3	2.25954	5.85751	5.04994	9.5e-07	0.000185737	5.38275
BRCC3	1.90405	6.06053	4.78073	3.26e-06	0.000346891	4.24243
TMEM150C	1.66063	7.03583	-3.83578	0.000164994	0.00315848	0.648307
IRX3	1.08431	7.96704	4.65896	5.6e-06	0.000433925	3.74299
DCLK1	1.1757	5.7331	-3.61832	0.00037057	0.00536549	-0.0832267
PLCXD3	1.52914	5.96033	-3.73975	0.000236913	0.00403308	0.320676
PRIMA1	-1.017	8.46548	-5.53239	9.24e-08	5.08e-05	7.54563
PHF20L1	2.0025	7.38276	3.38777	0.000839583	0.00916289	-0.817674
DDX55	1.13693	8.02641	5.07692	8.37e-07	0.000171959	5.49975
PIRT	1.17479	6.99837	-4.28187	2.81e-05	0.00105893	2.26313
SUDS3	1.25917	7.57639	-5.03603	1.01e-06	0.000190949	5.32265
SRGAP1	1.07086	6.04347	-3.90565	0.000126248	0.00267689	0.891217
RRP36	1.40225	8.77233	-4.36273	2e-05	0.000878316	2.57179
NUDT19	1.22797	6.16248	-4.51965	1.03e-05	0.000616169	3.18437
PRDM5	1.02826	11.9032	3.60202	0.000393173	0.00558542	-0.136575
LHFPL3	-1.13828	5.95669	-5.23699	3.92e-07	0.000111539	6.20356
B3GAT2	1.013	6.45263	-4.60187	7.2e-06	0.000493404	3.51238
PHEX	1.33565	8.96522	-4.5107	1.07e-05	0.000628191	3.14895
EPM2A-DT	2.25609	8.6412	-3.97423	9.67e-05	0.00225192	1.1333
GABRG1	1.44521	9.00823	-3.645	0.000336214	0.00499241	0.00449766
NKAIN2	-1.04766	6.85223	4.15977	4.62e-05	0.00138745	1.80618
TRMO	1.35768	7.3839	-3.78227	0.000202017	0.00362721	0.464874
