# Supplementary material for: Identification of potential regulatory long non-coding RNA-associated competing endogenous RNA axes in periplaque regions in multiple sclerosis
Source: Front Genet. 2022 Oct 17;13:1011350. doi: 10.3389/fgene.2022.1011350 (PMC9619104; doi:10.3389/fgene.2022.1011350)
Supplement: Supplementary file 4 [file Table4.XLSX]

## Sheet: LINC01114
Keyword	Category	Description	FDR
GO:0051703	GO_BP	intraspecies interaction between organisms	0.0096
GO:0008038	GO_BP	neuron recognition	0.011
GO:0097105	GO_BP	presynaptic membrane assembly	0.011
GO:0051968	GO_BP	positive regulation of synaptic transmission, glutamatergic	0.012
GO:0008542	GO_BP	visual learning	0.012
GO:0048488	GO_BP	synaptic vesicle endocytosis	0.012
GO:0034762	GO_BP	regulation of transmembrane transport	0.013
GO:0050773	GO_BP	regulation of dendrite development	0.014
GO:0051899	GO_BP	membrane depolarization	0.014
GO:0007188	GO_BP	adenylate cyclase-modulating G-protein coupled receptor signaling pathway	0.014
GO:0050771	GO_BP	negative regulation of axonogenesis	0.014
GO:0007632	GO_BP	visual behavior	0.016
GO:0030516	GO_BP	regulation of axon extension	0.017
GO:0061387	GO_BP	regulation of extent of cell growth	0.017
GO:0007416	GO_BP	synapse assembly	0.018
GO:0001764	GO_BP	neuron migration	0.02
GO:0051932	GO_BP	synaptic transmission, GABAergic	0.02
GO:0048813	GO_BP	dendrite morphogenesis	0.021
GO:0048168	GO_BP	regulation of neuronal synaptic plasticity	0.022
GO:0048640	GO_BP	negative regulation of developmental growth	0.023
GO:0030030	GO_BP	cell projection organization	0.023
GO:0015672	GO_BP	monovalent inorganic cation transport	0.025
GO:0030818	GO_BP	negative regulation of cAMP biosynthetic process	0.025
GO:0050803	GO_BP	regulation of synapse structure and activity	0.026
GO:0050807	GO_BP	regulation of synapse organization	0.027
GO:0048167	GO_BP	regulation of synaptic plasticity	0.028
GO:0051705	GO_BP	multi-organism behavior	0.029
GO:0035637	GO_BP	multicellular organismal signaling	0.031
GO:0048588	GO_BP	developmental cell growth	0.033
GO:0035235	GO_BP	ionotropic glutamate receptor signaling pathway	0.033
GO:0060999	GO_BP	positive regulation of dendritic spine development	0.034
GO:0045161	GO_BP	neuronal ion channel clustering	0.035
GO:0007194	GO_BP	negative regulation of adenylate cyclase activity	0.038
GO:0005513	GO_BP	detection of calcium ion	0.039
GO:0030803	GO_BP	negative regulation of cyclic nucleotide biosynthetic process	0.039
GO:0060998	GO_BP	regulation of dendritic spine development	0.039
GO:0007411	GO_BP	axon guidance	0.042
GO:0097485	GO_BP	neuron projection guidance	0.042
GO:0015740	GO_BP	C4-dicarboxylate transport	0.043
GO:0015810	GO_BP	aspartate transport	0.043
GO:0097479	GO_BP	synaptic vesicle localization	0.044
GO:0001963	GO_BP	synaptic transmission, dopaminergic	0.045
GO:0015800	GO_BP	acidic amino acid transport	0.045
GO:0007214	GO_BP	gamma-aminobutyric acid signaling pathway	0.045
GO:0034220	GO_BP	ion transmembrane transport	0.046
GO:0050770	GO_BP	regulation of axonogenesis	0.046
GO:0051588	GO_BP	regulation of neurotransmitter transport	0.046
GO:0044089	GO_BP	positive regulation of cellular component biogenesis	0.048
GO:0001964	GO_BP	startle response	0.048
GO:0032228	GO_BP	regulation of synaptic transmission, GABAergic	0.048
GO:0004970	GO_MF	ionotropic glutamate receptor activity	6.5e-06
GO:0005216	GO_MF	ion channel activity	6.5e-06
GO:0005244	GO_MF	voltage-gated ion channel activity	6.5e-06
GO:0022832	GO_MF	voltage-gated channel activity	6.5e-06
GO:0022836	GO_MF	gated channel activity	6.5e-06
GO:0022843	GO_MF	voltage-gated cation channel activity	6.5e-06
GO:0022838	GO_MF	substrate-specific channel activity	2.7e-05
GO:0008066	GO_MF	glutamate receptor activity	7.2e-05
GO:0015079	GO_MF	potassium ion transmembrane transporter activity	0.00025
GO:0005249	GO_MF	voltage-gated potassium channel activity	0.00029
GO:0015267	GO_MF	channel activity	0.00073
GO:0022803	GO_MF	passive transmembrane transporter activity	0.00073
GO:0046873	GO_MF	metal ion transmembrane transporter activity	0.00088
GO:0005261	GO_MF	cation channel activity	0.0013
GO:0015276	GO_MF	ligand-gated ion channel activity	0.0025
GO:0022834	GO_MF	ligand-gated channel activity	0.0025
GO:0005267	GO_MF	potassium channel activity	0.0028
GO:0008503	GO_MF	benzodiazepine receptor activity	0.0056
GO:0022890	GO_MF	inorganic cation transmembrane transporter activity	0.0077
GO:0015077	GO_MF	monovalent inorganic cation transmembrane transporter activity	0.0099
GO:0015172	GO_MF	acidic amino acid transmembrane transporter activity	0.012
GO:0030507	GO_MF	spectrin binding	0.014
GO:0005230	GO_MF	extracellular ligand-gated ion channel activity	0.019
GO:0015277	GO_MF	kainate selective glutamate receptor activity	0.034
GO:0005313	GO_MF	L-glutamate transmembrane transporter activity	0.038
GO:0042043	GO_MF	neurexin family protein binding	0.042

## Sheet: TUG1
Keyword	Category	Description	FDR
GO:0000381	GO_BP	regulation of alternative mRNA splicing, via spliceosome	0.027
GO:0035195	GO_BP	gene silencing by miRNA	0.027
GO:0000122	GO_BP	negative regulation of transcription from RNA polymerase II promoter	0.028
GO:0043902	GO_BP	positive regulation of multi-organism process	0.028
GO:0016197	GO_BP	endosomal transport	0.029
GO:0010557	GO_BP	positive regulation of macromolecule biosynthetic process	0.029
GO:0000086	GO_BP	G2/M transition of mitotic cell cycle	0.03
GO:1902275	GO_BP	regulation of chromatin organization	0.03
GO:0051322	GO_BP	anaphase	0.031
GO:0016441	GO_BP	posttranscriptional gene silencing	0.031
GO:0035194	GO_BP	posttranscriptional gene silencing by RNA	0.031
GO:0010927	GO_BP	cellular component assembly involved in morphogenesis	0.031
GO:0007077	GO_BP	mitotic nuclear envelope disassembly	0.032
GO:0030397	GO_BP	membrane disassembly	0.032
GO:0051081	GO_BP	nuclear envelope disassembly	0.032
GO:0070647	GO_BP	protein modification by small protein conjugation or removal	0.032
GO:0007062	GO_BP	sister chromatid cohesion	0.032
GO:0043966	GO_BP	histone H3 acetylation	0.032
GO:0031056	GO_BP	regulation of histone modification	0.033
GO:0044265	GO_BP	cellular macromolecule catabolic process	0.035
GO:0000278	GO_BP	mitotic cell cycle	0.035
GO:0006379	GO_BP	mRNA cleavage	0.036
GO:0035196	GO_BP	production of miRNAs involved in gene silencing by miRNA	0.037
GO:0045935	GO_BP	positive regulation of nucleobase-containing compound metabolic process	0.038
GO:0001510	GO_BP	RNA methylation	0.038
GO:0048193	GO_BP	Golgi vesicle transport	0.039
GO:0080182	GO_BP	histone H3-K4 trimethylation	0.039
GO:0035520	GO_BP	monoubiquitinated protein deubiquitination	0.04
GO:0031047	GO_BP	gene silencing by RNA	0.041
GO:0060287	GO_BP	epithelial cilium movement involved in determination of left/right asymmetry	0.041
GO:0035058	GO_BP	nonmotile primary cilium assembly	0.043
GO:0072595	GO_BP	maintenance of protein localization in organelle	0.044
GO:0010603	GO_BP	regulation of cytoplasmic mRNA processing body assembly	0.044
GO:0031297	GO_BP	replication fork processing	0.045
GO:0000184	GO_BP	nuclear-transcribed mRNA catabolic process, nonsense-mediated decay	0.045
GO:0016973	GO_BP	poly(A)+ mRNA export from nucleus	0.045
GO:0016579	GO_BP	protein deubiquitination	0.046
GO:0031050	GO_BP	dsRNA fragmentation	0.046
GO:0070918	GO_BP	production of small RNA involved in gene silencing by RNA	0.046
GO:0060026	GO_BP	convergent extension	0.046
GO:0032210	GO_BP	regulation of telomere maintenance via telomerase	0.047
GO:0010608	GO_BP	posttranscriptional regulation of gene expression	0.047
GO:0032200	GO_BP	telomere organization	0.047
GO:0032392	GO_BP	DNA geometric change	0.048
GO:2001020	GO_BP	regulation of response to DNA damage stimulus	0.048
GO:0042073	GO_BP	intraciliary transport	0.048
GO:0000723	GO_BP	telomere maintenance	0.049
GO:0032508	GO_BP	DNA duplex unwinding	0.049
GO:0051304	GO_BP	chromosome separation	0.049
GO:0045893	GO_BP	positive regulation of transcription, DNA-templated	0.049
GO:0016410	GO_MF	N-acyltransferase activity	0.009
GO:0042809	GO_MF	vitamin D receptor binding	0.0095
GO:0047485	GO_MF	protein N-terminus binding	0.0099
GO:0004402	GO_MF	histone acetyltransferase activity	0.01
GO:0003729	GO_MF	mRNA binding	0.01
GO:0044822	GO_MF	poly(A) RNA binding	0.01
GO:0035257	GO_MF	nuclear hormone receptor binding	0.011
GO:0003714	GO_MF	transcription corepressor activity	0.011
GO:0005487	GO_MF	nucleocytoplasmic transporter activity	0.012
GO:0016881	GO_MF	acid-amino acid ligase activity	0.013
GO:0051427	GO_MF	hormone receptor binding	0.014
GO:0008080	GO_MF	N-acetyltransferase activity	0.014
GO:0043566	GO_MF	structure-specific DNA binding	0.015
GO:0019787	GO_MF	small conjugating protein ligase activity	0.015
GO:0005072	GO_MF	transforming growth factor beta receptor, cytoplasmic mediator activity	0.016
GO:0003677	GO_MF	DNA binding	0.017
GO:0016278	GO_MF	lysine N-methyltransferase activity	0.017
GO:0016279	GO_MF	protein-lysine N-methyltransferase activity	0.017
GO:0008276	GO_MF	protein methyltransferase activity	0.018
GO:0004842	GO_MF	ubiquitin-protein ligase activity	0.019
GO:0001085	GO_MF	RNA polymerase II transcription factor binding	0.02
GO:0042054	GO_MF	histone methyltransferase activity	0.02
GO:0016879	GO_MF	ligase activity, forming carbon-nitrogen bonds	0.021
GO:0008353	GO_MF	RNA polymerase II carboxy-terminal domain kinase activity	0.022
GO:0043995	GO_MF	histone acetyltransferase activity (H4-K5 specific)	0.023
GO:0043996	GO_MF	histone acetyltransferase activity (H4-K8 specific)	0.023
GO:0046972	GO_MF	histone acetyltransferase activity (H4-K16 specific)	0.023
GO:0016018	GO_MF	cyclosporin A binding	0.029
GO:0035064	GO_MF	methylated histone residue binding	0.03
GO:0008170	GO_MF	N-methyltransferase activity	0.031
GO:0046966	GO_MF	thyroid hormone receptor binding	0.031
GO:0004527	GO_MF	exonuclease activity	0.031
GO:0032407	GO_MF	MutSalpha complex binding	0.032
GO:0019783	GO_MF	small conjugating protein-specific protease activity	0.032
GO:0001076	GO_MF	RNA polymerase II transcription factor binding transcription factor activity	0.033
GO:0042623	GO_MF	ATPase activity, coupled	0.035
GO:0008134	GO_MF	transcription factor binding	0.035
GO:0001104	GO_MF	RNA polymerase II transcription cofactor activity	0.036
GO:0003724	GO_MF	RNA helicase activity	0.038
GO:0004532	GO_MF	exoribonuclease activity	0.041
GO:0010485	GO_MF	H4 histone acetyltransferase activity	0.041
GO:0070491	GO_MF	repressing transcription factor binding	0.042
GO:0008173	GO_MF	RNA methyltransferase activity	0.042
GO:0030618	GO_MF	transforming growth factor beta receptor, pathway-specific cytoplasmic mediator activity	0.046
GO:0043175	GO_MF	RNA polymerase core enzyme binding	0.046
GO:0008186	GO_MF	RNA-dependent ATPase activity	0.046
GO:0008022	GO_MF	protein C-terminus binding	0.047
GO:0032404	GO_MF	mismatch repair complex binding	0.048
GO:0000175	GO_MF	3'-5'-exoribonuclease activity	0.048
GO:0003682	GO_MF	chromatin binding	0.049

## Sheet: LINC01094
Keyword	Category	Description	FDR
GO:0006836	GO_BP	neurotransmitter transport	2.6e-06
GO:0007268	GO_BP	synaptic transmission	2.6e-06
GO:0007269	GO_BP	neurotransmitter secretion	2.6e-06
GO:0001505	GO_BP	regulation of neurotransmitter levels	1.2e-05
GO:0050890	GO_BP	cognition	2.8e-05
GO:0050804	GO_BP	regulation of synaptic transmission	8.5e-05
GO:0007158	GO_BP	neuron cell-cell adhesion	0.00069
GO:0044708	GO_BP	single-organism behavior	0.0022
GO:2000311	GO_BP	regulation of alpha-amino-3-hydroxy-5-methyl-4-isoxazole propionate selective glutamate receptor activity	0.0029
GO:0050808	GO_BP	synapse organization	0.0041
GO:0016358	GO_BP	dendrite development	0.0046
GO:0010975	GO_BP	regulation of neuron projection development	0.0047
GO:0007215	GO_BP	glutamate receptor signaling pathway	0.0052
GO:0071709	GO_BP	membrane assembly	0.0055
GO:0007611	GO_BP	learning or memory	0.008
GO:0048667	GO_BP	cell morphogenesis involved in neuron differentiation	0.0081
GO:1900449	GO_BP	regulation of glutamate receptor signaling pathway	0.0087
GO:0048812	GO_BP	neuron projection morphogenesis	0.01
GO:0007399	GO_BP	nervous system development	0.011
GO:0007612	GO_BP	learning	0.012
GO:0071625	GO_BP	vocalization behavior	0.013
GO:0097090	GO_BP	presynaptic membrane organization	0.014
GO:0031344	GO_BP	regulation of cell projection organization	0.014
GO:0035249	GO_BP	synaptic transmission, glutamatergic	0.014
GO:0051966	GO_BP	regulation of synaptic transmission, glutamatergic	0.014
GO:0007267	GO_BP	cell-cell signaling	0.016
GO:0044091	GO_BP	membrane biogenesis	0.016
GO:0007188	GO_BP	adenylate cyclase-modulating G-protein coupled receptor signaling pathway	0.016
GO:0060560	GO_BP	developmental growth involved in morphogenesis	0.018
GO:0035637	GO_BP	multicellular organismal signaling	0.019
GO:0007409	GO_BP	axonogenesis	0.021
GO:0007270	GO_BP	neuron-neuron synaptic transmission	0.023
GO:0007417	GO_BP	central nervous system development	0.024
GO:0060079	GO_BP	regulation of excitatory postsynaptic membrane potential	0.027
GO:0097105	GO_BP	presynaptic membrane assembly	0.027
GO:0048666	GO_BP	neuron development	0.028
GO:0008306	GO_BP	associative learning	0.029
GO:0045664	GO_BP	regulation of neuron differentiation	0.029
GO:0061564	GO_BP	axon development	0.034
GO:0031175	GO_BP	neuron projection development	0.037
GO:0050767	GO_BP	regulation of neurogenesis	0.037
GO:0007218	GO_BP	neuropeptide signaling pathway	0.037
GO:0042391	GO_BP	regulation of membrane potential	0.042
GO:0097104	GO_BP	postsynaptic membrane assembly	0.046
GO:0060078	GO_BP	regulation of postsynaptic membrane potential	0.046
GO:0048858	GO_BP	cell projection morphogenesis	0.046
GO:0032990	GO_BP	cell part morphogenesis	0.047
GO:0007416	GO_BP	synapse assembly	0.049
GO:0051960	GO_BP	regulation of nervous system development	0.049
GO:0004970	GO_MF	ionotropic glutamate receptor activity	0.0018
GO:0022836	GO_MF	gated channel activity	0.0061
GO:0008066	GO_MF	glutamate receptor activity	0.0067
GO:0022843	GO_MF	voltage-gated cation channel activity	0.02
GO:0015079	GO_MF	potassium ion transmembrane transporter activity	0.033
GO:0015276	GO_MF	ligand-gated ion channel activity	0.033
GO:0022834	GO_MF	ligand-gated channel activity	0.033
GO:0005249	GO_MF	voltage-gated potassium channel activity	0.039
GO:0005244	GO_MF	voltage-gated ion channel activity	0.041
GO:0022832	GO_MF	voltage-gated channel activity	0.041

## Sheet: ASB16-AS1
Keyword	Category	Description	FDR
GO:0016180	GO_BP	snRNA processing	0.0086
GO:0006913	GO_BP	nucleocytoplasmic transport	0.0093
GO:0016073	GO_BP	snRNA metabolic process	0.0094
GO:0006368	GO_BP	transcription elongation from RNA polymerase II promoter	0.0098
GO:0034968	GO_BP	histone lysine methylation	0.0099
GO:0006974	GO_BP	cellular response to DNA damage stimulus	0.011
GO:0006376	GO_BP	mRNA splice site selection	0.011
GO:0048096	GO_BP	chromatin-mediated maintenance of transcription	0.011
GO:0018023	GO_BP	peptidyl-lysine trimethylation	0.012
GO:0044403	GO_BP	symbiosis, encompassing mutualism through parasitism	0.015
GO:0044419	GO_BP	interspecies interaction between organisms	0.015
GO:0034660	GO_BP	ncRNA metabolic process	0.017
GO:0006304	GO_BP	DNA modification	0.017
GO:0007064	GO_BP	mitotic sister chromatid cohesion	0.018
GO:0006310	GO_BP	DNA recombination	0.018
GO:0050686	GO_BP	negative regulation of mRNA processing	0.019
GO:0006369	GO_BP	termination of RNA polymerase II transcription	0.02
GO:0006260	GO_BP	DNA replication	0.02
GO:0051568	GO_BP	histone H3-K4 methylation	0.02
GO:0080182	GO_BP	histone H3-K4 trimethylation	0.021
GO:0006259	GO_BP	DNA metabolic process	0.022
GO:0006383	GO_BP	transcription from RNA polymerase III promoter	0.022
GO:0048024	GO_BP	regulation of mRNA splicing, via spliceosome	0.023
GO:0000245	GO_BP	spliceosomal complex assembly	0.023
GO:0006285	GO_BP	base-excision repair, AP site formation	0.023
GO:0043967	GO_BP	histone H4 acetylation	0.023
GO:0032479	GO_BP	regulation of type I interferon production	0.025
GO:0032606	GO_BP	type I interferon production	0.025
GO:0050434	GO_BP	positive regulation of viral transcription	0.026
GO:0044265	GO_BP	cellular macromolecule catabolic process	0.026
GO:0033119	GO_BP	negative regulation of RNA splicing	0.027
GO:0006412	GO_BP	translation	0.031
GO:0000380	GO_BP	alternative mRNA splicing, via spliceosome	0.034
GO:0002052	GO_BP	positive regulation of neuroblast proliferation	0.034
GO:0009264	GO_BP	deoxyribonucleotide catabolic process	0.035
GO:0046386	GO_BP	deoxyribose phosphate catabolic process	0.035
GO:0030521	GO_BP	androgen receptor signaling pathway	0.035
GO:0032481	GO_BP	positive regulation of type I interferon production	0.036
GO:0006364	GO_BP	rRNA processing	0.038
GO:0000090	GO_BP	mitotic anaphase	0.038
GO:0006379	GO_BP	mRNA cleavage	0.04
GO:0060271	GO_BP	cilium morphogenesis	0.04
GO:0046782	GO_BP	regulation of viral transcription	0.041
GO:0016973	GO_BP	poly(A)+ mRNA export from nucleus	0.044
GO:0000381	GO_BP	regulation of alternative mRNA splicing, via spliceosome	0.044
GO:0000724	GO_BP	double-strand break repair via homologous recombination	0.046
GO:0000725	GO_BP	recombinational repair	0.046
GO:0030522	GO_BP	intracellular receptor signaling pathway	0.046
GO:0033044	GO_BP	regulation of chromosome organization	0.046
GO:0032200	GO_BP	telomere organization	0.048
GO:0003713	GO_MF	transcription coactivator activity	2.7e-05
GO:0042393	GO_MF	histone binding	0.00014
GO:0004386	GO_MF	helicase activity	0.00038
GO:0016407	GO_MF	acetyltransferase activity	0.00043
GO:0008757	GO_MF	S-adenosylmethionine-dependent methyltransferase activity	0.0011
GO:0003676	GO_MF	nucleic acid binding	0.0013
GO:0003712	GO_MF	transcription cofactor activity	0.0014
GO:0000989	GO_MF	transcription factor binding transcription factor activity	0.0038
GO:0010485	GO_MF	H4 histone acetyltransferase activity	0.0039
GO:0000988	GO_MF	protein binding transcription factor activity	0.0039
GO:0003723	GO_MF	RNA binding	0.0055
GO:0043995	GO_MF	histone acetyltransferase activity (H4-K5 specific)	0.0057
GO:0043996	GO_MF	histone acetyltransferase activity (H4-K8 specific)	0.0057
GO:0046972	GO_MF	histone acetyltransferase activity (H4-K16 specific)	0.0057
GO:0008168	GO_MF	methyltransferase activity	0.0068
GO:0016741	GO_MF	transferase activity, transferring one-carbon groups	0.0085
GO:0016410	GO_MF	N-acyltransferase activity	0.014
GO:0004402	GO_MF	histone acetyltransferase activity	0.018
GO:0004518	GO_MF	nuclease activity	0.02
GO:0042809	GO_MF	vitamin D receptor binding	0.021
GO:0008080	GO_MF	N-acetyltransferase activity	0.022
GO:0051427	GO_MF	hormone receptor binding	0.023
GO:0042800	GO_MF	histone methyltransferase activity (H3-K4 specific)	0.025
GO:0035257	GO_MF	nuclear hormone receptor binding	0.031
GO:0047485	GO_MF	protein N-terminus binding	0.037
GO:0001104	GO_MF	RNA polymerase II transcription cofactor activity	0.047
GO:0018024	GO_MF	histone-lysine N-methyltransferase activity	0.049
